# Supplementary material for: Gut Microbial Diversity Reveals Differences in Pathogenicity between Metarhizium rileyi and Beauveria bassiana during the Early Stage of Infection in Spodoptera litura Larvae
Source: Microorganisms. 2024 May 31;12(6):1129. doi: 10.3390/microorganisms12061129 (PMC11206097; doi:10.3390/microorganisms12061129)
Supplement: Supplementary file 1 [file microorganisms-12-01129-s001.zip › Table S1.xlsx]

## Sheet: Sheet1
Index	Mr:Bb
	1:0	9:1	1:1	1:9	0:1
coverage	0.999938	0.999924	0.999938	0.999938	0.999938
Nodes	23	28	24	25	26
Links	36	63	75	46	88
Modularity	0.406	0.709	0.554	0.723	0.782
Average path length	1	1	1	1	1
Negative	56.82	50.79	50.67	58.7	50
Positive	43.18	49.21	49.33	41.3	50
